# Supplementary material for: Drug sensitivity in cancer cell lines is not tissue-specific
Source: Mol Cancer. 2015 Feb 15;14:40. doi: 10.1186/s12943-015-0312-6 (PMC4359490; doi:10.1186/s12943-015-0312-6)
Supplement: Additional file 2: Table S2. — Overview on the cancer drugs assembled from DrugBank, TTD and the NCI for breast, colorectal and prostate cancer, including the mapping to NCI-60 molecules and information on the drug status (approved), the agent type (targeted agents) and whether they are used to treat other diseases (Unique and Unique*). [file 12943_2015_312_MOESM2_ESM.xlsx]

## Sheet: Breast cancer
Drug name	DrugBank ID	NCI-60 ID	Approved	Targeted	Unique	Unique*
Drostanolone	DB00858	12198	X	X	X	X
Testolactone	DB00894	23759	X	X	X	X
Exemestane	DB00990	713563	X	X	X	X
Fulvestrant	DB00947	719276	X	X	X	X
Toremifene	DB00947	719276	x	X	X	X
Anastrozole	DB01217	719344	X	X	X	X
Letrozole	DB01006	719345	X	X	X	X
Raloxifene	DB00481	747974	X	X	X	X
Tamoxifen	DB00675	757345, 180973	X	X	X	X
Tanespimycin	DCL000242	330507		X	X
Figitumumab	DCL000527	677083		X	X
Exherin	DCL000110	729477		X	X
Mitomycin	DB00305	26980	X		X
Doxorubicin	DB00997	123127	X		X
Dexrazoxane	DB00380	169780	X		X	X
Ixabepilone	DB04845	747973	X		X
Vinorelbine	DB00361	760087	X		X
Vinblastine	DB00570	757384, 49842	X		X
Epothilon	DCL000798	684363			X
Aminoglutethimide	DB00357	330915	X	X
Everolimus	DB01590	733504	X	X
Lapatinib	DB01259	745750	X	X
Midostaurin	DCL000165	656576		X
Temsirolimus	DB06287	683864		X
PD-332991	DCL000365	705701		X
Erlotinib	DB00530	718781		X
ABT-888	DNC008718	737664		X
Olaparib	DCL000583	747856		X
Sorafenib	DB00398	747971		X
Gefitinib	DB00317	715055, 759856		X
Methotrexate	DB00563	740	X
Cyclophosphamide	DB00531	26271	X
Paclitaxel	DB01229	125973	X
Gemcitabine	DB00441	613327	X
Docetaxel	DB01248	628503	X
Capecitabine	DB01101	712807	X
Epirubicin	DB00445	759195	X
Fluorouracil	DB00544	19893, 757036	X
Carboplatin	DB00958	241240	X
Eribulin	DB08871	707389	X
Mitoxantrone	DB01204	279836, 301739
Trastuzumab	DB00072
Quinestrol	DB04575
Goserelin	DB00014
Megestrol	DB00351
Pertuzumab	DB06366
Eribulin	DB08871
Neratinib	DNC004815
Afatinib	DB08916
Vandetanib	DB05294
Cediranib	DCL000354
Bosutinib	DB06616
Motesanib	DCL000578
Cabozantinib	DB08875
AZD8931	DCL000486
SU-14813	DCL000357
BSI-201	DCL000500
Dinaciclib	DCL001081
BEZ235	DCL001085
BGT226	DCL001086
OGX-011	DCL000186
OGX-427	DCL001046
GRN163L	DCL000122
BKM120	DCL001087
LFA102	DCL001206
Arzoxifene	DNC007422

## Sheet: Colorectal cancer
Drug name	DrugBank ID	NCI-60 ID	Approved	Targeted	Unique	Unique*
Levamisole	DB00848	177023	X	X	X	X
Oxaliplatin	DB00526	266046	X		X	X
Cetuximab	DB00002	632307	X	X	X
Raltitrexed	DB00293	639186	X		X
Irinotecan	DB00762	728073	X		X	X
Trifluridine	DB00432	75520			X
SRT501	DCL000234	327430		X	X
Temozolomide	DB00853	362856			X
Bortezomib	DB00188	681239		X	X
E7820	DNCL002615	719239			X	X
PXD101	DCL000207	726630		X	X
Capecitabine	DB01101	712807	X
Fluorouracil	DB00544	19893, 757036	X
Methotrexate	DB00563	740
Midostaurin	DCL000165	656576		X
PD-332991	DCL000365	705701		X
MS-275	DCL000172	706995		X
Eribulin	DB08871	707389
Erlotinib	DB00530	718781		X
Celecoxib	DB00482	719627		X
Everolimus	DB01590	733504		X
Sorafenib	DB00398	747971		X
Axitinib	DB06626	757441		X
Gefitinib	DB00317	715055, 759856		X
Bevacizumab	DB00112
Panitumumab	DB01269
Aflibercept	DB08885
Regorafenib	DB08896
Leucovorin	DB00650
MEK162	DNCL003656
BKM120	DCL001087
Ipilimumab	DAP001561
GSK2141795	DNCL002430
Dabrafenib	DB08912
Trametinib	DB08911
G3139	DNC001556
Vemurafenib	DB08881
Tigatuzumab	DNCL002464
LGX818	DNCL002417
Labetuzumab-SN-38	DNCL001570
LY2875358	DNCL002708
TLR9 agonist	DCL000249
Cediranib	DCL000354
Anti-EGFL7	DCL000431
Icrucumab	DNCL002703
Onartuzumab	DNCL002605
Robatumumab	DNCL002355
Tivozanib	DNCL002107
Brivanib	DNCL002613
Ganetespib	DNCL002285
RG3638	DNCL003713
RG7414	DNCL002642
LOR-2040	DNCL002124
MORAb-004	DNCL002730
CS-7017	DNCL003427
MEGF0444A	DNCL003530
MEHD7945A	DNCL003531
Picoplatin	DNCL002618
CT-011	DNCL002614
GS-6624	DNCL002700
Sym004	DNCL002579
Nimotuzumab	DNAP001329
Apomab	DCL000439
CP-675206	DCL000506
Dulanermin	DCL000518
ABT-869	DCL000029
Ramucirumab	DNCL002765
CI-1033	DCL000086
Zarnestra	DCL000266
Meclinertant	DCL000163
PTK787/ZK 222584	DCL000348
Affinitak	DCL001063

## Sheet: Prostate cancer
Drug name	DrugBank ID	NCI-60 ID	Approved	Targeted	Unique	Unique*
Estramustine	DB01196	89201	X		X	X
Flutamide	DB00499	674689	X	X	X	X
Zoledronate	DB00399	721517	X	X	X
Leuprolide	DB00007	746847	X	X	X	X
Mechlorethamine	DB00888	757087	X		X
Cabazitaxel	DB06772	761432	X		X	X
Abiraterone	DB05812	749226, 749227	X	X	X	X
Prednisone	DB00635	10023		X	X
Curaxin CBLC102	DCL000015	14229		X	X
Genistein	DCL000330	36586		X	X	X
Valproic Acid	DB00313	93819		X	X
Cisplatin	DB00515	119875			X
Imatinib	DB00619	743414		X	X
Lenalidomide	DB00480	747972		X	X
Sunitinib	DB01268	750690		X	X
Azacitidine	DB00928	758186			X
Atorvastatin	DB01076	758617		X	X
FK-228	DCL000115	630176, 754143		X	X
Romidepsin	DCL000317	630176, 754143		X	X
Dasatinib	DB01254	759877, 732517		X	X
Aminoglutethimide	DB00357	330915	X	X
Docetaxel	DB01248	628503	X
Cyclophosphamide	DB00531	26271
Paclitaxel	DB01229	125973
Carboplatin	DB00958	241240
Gemcitabine	DB00441	613327
Temsirolimus	DB06287	683864		X
MS-275	DCL000172	706995		X
Celecoxib	DB00482	719627		X
Everolimus	DB01590	733504		X
ABT-888	DNC008718	737664		X
Lapatinib	DB01259	745750		X
Olaparib	DCL000583	747856		X
Sorafenib	DB00398	747971		X
Axitinib	DB06626	757441		X
Epirubicin	DB00445	759195
Mitoxantrone	DB01204	279836, 301739		X
Gefitinib	DB00317	715055, 759856		X
Hydroxyflutamide	DAP001391
Goserelin	DB00014
Nilutamide	DB00665
Tamsulosin	DB00706
Dutasteride	DB01126
Bicalutamide	DB01128
Quinestrol	DB04575
Cyproterone	DB04839
Denosumab	DB06643
Degarelix	DB06699
Buserelin	DB06719
Enzalutamide	DB08899
Radium Ra 223 Dichloride	DB08913
Triptorelin	DNAP001527
Ipilimumab	DAP001561
Pantoprazole	DB00213
Pasireotide	DB06663
Cabozantinib	DB08875
AT13387	DCL000057
MLN8237	DCL000170
Panobinostat	DCL000914
BEZ235	DCL001085
PX-866	DCL001090
MK2206	DCL001092
APC-100	DCL001148
Tivozanib	DNCL002107
Anti-OX40	DNCL002372
Custirsen	DNCL002634
Phenelzine	DB00780
Methyltrienolone	DB02998
HMN-214	DCL000128
STX 64	DCL000238
TAK-448	DCL000652
TAK-700	DNCL002699
Lestaurtinib	DAP001395
Efavirenz	DB00625
Pazopanib	DB06589
AT-101	DCL000056
IPI-504	DCL000137
Phenoxodiol	DCL000196
PI-88	DCL000197
TKI258	DCL000248
Ozarelix	DCL000588
OGX-427	DCL001046
BKM120	DCL001087
LOR-2040	DNCL002124
Tivantinib	DNCL002130
Tesetaxel	DNCL002591
Cinacalcet	DB01012
Bevacizumab	DB00112
OGX-011	DCL000186
Zibotentan	DCL000665
ARN-509	DNCL002553
